# Supplementary material for: Genome-wide search for candidate genes for yeast robustness improvement against formic acid reveals novel susceptibility (Trk1 and positive regulators) and resistance (Haa1-regulon) determinants
Source: Biotechnol Biofuels. 2017 Apr 19;10:96. doi: 10.1186/s13068-017-0781-5 (PMC5395885; doi:10.1186/s13068-017-0781-5)
Supplement: Supplementary file 1 — Additional file 1: Table S1.List of genes whose expression increases S. cerevisiae tolerance to formic acid based on the screening of the EUROSCARF deletion mutant collection (the elimination of the indicated genes increases yeast susceptibility to formic acid). The severity of growth inhibition is indicated by “+” or “++” and the level was attributed according to the criteria described in Additional file 3. [file 13068_2017_781_MOESM1_ESM.xlsx]

## Sheet: Table S1
Table S1. List of genes whose expression increases S. cerevisiae tolerance to formic acid based on the screening of the Euroscarf deletion mutant collection (The elimination of the indicated genes increases yeast susceptibility to formic acid). The severity of growth inhibition is indicated by “+” or “++” and the level was attributed according to the criteria described in Fig. S1.
Gene	Function	Susceptibility to Formic acid
Carbohydrate and energy metabolism
HXK2	Hexokinase isoenzyme 2 that catalyzes phosphorylation of glucose in the cytosol	++
VID24	GID Complex regulatory subunit that binds the GID Complex in response to glucose	+
TPS2	Phosphatase subunit of the trehalose-6-phosphate synthase/phosphatase complex, which synthesizes the storage carbohydrate trehalose	++
ZWF1	Glucose-6-phosphate dehydrogenase (G6PD), catalyzes the first step of the pentose phosphate pathway	+
GPD2	NAD-dependent glycerol 3-phosphate dehydrogenase; expression is controlled by an oxygen-independent signaling pathway required to regulate metabolism under anoxic conditions	+
GOR1	Glyoxylate reductase; null mutation results in increased biomass after diauxic shift	+
FIS1	Protein involved in mitochondrial membrane fission and peroxisome abundance	+
MSS51	Specific translational activator for the mitochondrial COX1 mRNA	+
RTG2	Sensor of mitochondrial dysfunction; regulates the subcellular location of Rtg1p and Rtg3p, transcriptional activators of the retrograde (RTG) and TOR pathways	+
GPP2	One of two redundant DL-glycerol-3-phosphatases (RHR2/GPP1 encodes the other) involved in glycerol biosynthesis; induced in response to hyperosmotic stress and oxidative stress, and during the diauxic transition	+
MTO1	Mitochondrial protein, forms a heterodimer complex with Mss1p that performs the 5-carboxymethylaminomethyl modification of the wobble uridine base in mitochondrial tRNAs	++
Amino acids and vitamin metabolism
GCN1	Positive regulator of the Gcn2p kinase activity, forms a complex with Gcn20p; proposed to stimulate Gcn2p activation by an uncharged tRNA	++
ADO1	Adenosine kinase, required for the utilization of S-adenosylmethionine (AdoMet)	+
TRP4	Anthranilate phosphoribosyl transferase of the tryptophan biosynthetic pathway, catalyzes the phosphoribosylation of anthranilate, subject to the general control system of amino acid biosynthesis	+
MET7	Folylpolyglutamate synthetase, catalyzes extension of the glutamate chains of the folate coenzymes, required for methionine synthesis	+
PRS3	5-phospho-ribosyl-1(alpha)-pyrophosphate synthetase, synthesizes PRPP, which is required for nucleotide, histidine, and tryptophan biosynthesis	+
GCN4	Basic leucine zipper (bZIP) transcriptional activator of amino acid biosynthetic genes in response to amino acid starvation; expression is tightly regulated at both the transcriptional and translational levels	++
MET10	Subunit alpha of assimilatory sulfite reductase; complex converts sulfite into sulfide	+
ARG8	Acetylornithine aminotransferase; catalyzes the fourth step in the biosynthesis of the arginine precursor ornithine	+
MCH5	Plasma membrane riboflavin transporter	+
URE2	Nitrogen catabolite repression transcriptional regulator that acts by inhibition of GLN3 transcription in good nitrogen source;	+
GLN3	Transcriptional activator of genes regulated by nitrogen catabolite repression (NCR), localization and activity regulated by quality of nitrogen source	+
FEN2	Plasma membrane H+-pantothenate symporter; confers sensitivity to the antifungal agent fenpropimorph; relocalizes from vacuole to cytoplasm upon DNA replication stress	+
Lipid metabolism
ERG3	C-5 sterol desaturase, catalyzes the introduction of a C-5(6) double bond into episterol, a precursor in ergosterol biosynthesis	+
ERG4	C-24(28) sterol reductase, catalyzes the final step in ergosterol biosynthesis	++
ELO3	Elongase, involved in fatty acid and sphingolipid biosynthesis; synthesizes very long chain 20-26-carbon fatty acids from C18-CoA primers;	+
ELO2	Fatty acid elongase, involved in sphingolipid biosynthesis; acts on fatty acids of up to 24 carbons in length; mutations have regulatory effects on 1,3-beta-glucan synthase, vacuolar ATPase, and the secretory pathway	+
FAA1	Long chain fatty acyl-CoA synthetase; activates imported fatty acids with a preference for C12:0-C16:0 chain lengths; functions in long chain fatty acid import; accounts for most acyl-CoA synthetase activity	+
SCS22	Protein involved in regulation of phospholipid metabolism; one of 6 proteins (Ist2p, Scs2p, Scs22p, Tcb1p, Tcb2p, Tcb3p) that connect ER to the plasma membrane (PM) and regulate PM phosphatidylinositol-4-phosphate (PI4P) levels by controlling access of Sac1p phosphatase to its substrate PI4P in the PM	+
ERG5	C-22 sterol desaturase; a cytochrome P450 enzyme that catalyzes the formation of the C-22(23) double bond in the sterol side chain in ergosterol biosynthesis	+
Cell wall and cytoskeleton organization
FAR7	Protein involved in recovery from cell cycle arrest in response to pheromone, in a Far1p-independent pathway	+
BEM2	Rho GTPase activating protein (RhoGAP) involved in the control of cytoskeleton organization and cellular morphogenesis	+
BUD25	Protein involved in bud-site selection	+
CHS5	involved in export of selected proteins, such as chitin synthase Chs3p, from the Golgi to the plasma membrane	+
KAR3	Minus-end-directed microtubule motor that functions in mitosis and meiosis, localizes to the spindle pole body and localization is dependent on functional Cik1p, required for nuclear fusion during mating;	+
TMA23	Nucleolar protein of unknown function implicated in ribosome biogenesis	+
PUN1	Plasma membrane protein with a role in cell wall integrity; co-localizes with Sur7p in punctate membrane patches; null mutant displays decreased thermotolerance; transcription induced upon cell wall damage and metal ion stress	+
CLA4	Cdc42p-activated signal transducing kinase; member of the PAK (p21-activated kinase) family, along with Ste20p and Skm1p; involved in septin ring assembly, vacuole inheritance, cytokinesis, sterol uptake regulation	+
BUD27	Unconventional prefoldin protein involved in translation initiation; required for correct assembly of RNAP I, II, and III in an Rpb5p-dependent manner	+
LTE1	Protein similar to GDP/GTP exchange factors; without detectable GEF activity; required for asymmetric localization of Bfa1p at daughter-directed spindle pole bodies and for mitotic exit at low temperatures	+
FKS1	Catalytic subunit of 1,3-beta-D-glucan synthase, functionally redundant with alternate catalytic subunit Gsc2p; binds to regulatory subunit Rho1p; involved in cell wall synthesis and maintenance; localizes to sites of cell wall remodeling	+
ROM2	GDP/GTP exchange protein (GEP) for Rho1p and Rho2p; mutations are synthetically lethal with mutations in rom1	+
MIT1	Transcriptional regulator of pseudohyphal growth	+
AIM4	Protein proposed to be associated with the nuclear pore complex	+
Internal pH homeostasis
PMP1	Small single-membrane span proteolipid that functions as a regulatory subunit of the plasma membrane H(+)-ATPase Pma1p	+
VMA13	Subunit H of the eight-subunit V1 peripheral membrane domain of the vacuolar H+-ATPase (V-ATPase), an electrogenic proton pump found throughout the endomembrane system	+
VMA21	Integral membrane protein that is required for vacuolar H+-ATPase (V-ATPase) function, although not an actual component of the V-ATPase complex; functions in the assembly of the V-ATPase	++
Ion homeostasis
PHO2	Homeobox transcription factor; regulatory targets include genes involved in phosphate metabolism; binds cooperatively with Pho4p to the PHO5 promoter; phosphorylation of Pho2p facilitates interaction with Pho4p	+
PHO80	Cyclin; interacts with cyclin-dependent kinase Pho85p; regulates the response to nutrient levels and environmental conditions, including the response to phosphate limitation and stress-dependent calcium signaling	+
FRA2	Protein involved in negative regulation of transcription of iron regulon	+
ZRT3	Vacuolar membrane zinc transporter	+
YKE4	Zinc transporter	+
IZH3	Membrane protein involved in zinc ion homeostasis, member of the four-protein IZH family, expression induced by zinc deficiency	+
ZAP1	Zinc-regulated transcription factor; binds to zinc-responsive promoters to induce transcription of certain genes in presence of zinc, represses other genes in low zinc	+
Response to stress
FPS1	Plasma membrane channel, member of major intrinsic protein (MIP) family; involved in efflux of glycerol	+
UBI4	Ubiquitin, becomes conjugated to proteins, marking them for selective degradation via the ubiquitin-26S proteasome system; essential for the cellular stress response	+
WHI2	Protein required, with binding partner Psr1p, for full activation of the general stress response, possibly through Msn2p dephosphorylation	+
HAA1	Involved in adaptation to weak acid stress	++
SKN7	Nuclear response regulator and transcription factor, part of a branched two-component signaling system; required for optimal induction of heat-shock genes in response to oxidative stress; involved in osmoregulation	+
GSH2	Glutathione synthetase, catalyzes the ATP-dependent synthesis of glutathione (GSH) from gamma-glutamylcysteine and glycine;	+
HRK1	Protein kinase implicated in activation of the plasma membrane H(+)-ATPase Pma1p in response to glucose metabolism	++
HOG1	Mitogen-activated protein kinase involved in osmoregulation via three independent osmosensors	+
RIM13	Calpain-like cysteine protease involved in proteolytic activation of Rim101p in response to alkaline pH	+
SCH9	Protein kinase involved in transcriptional activation of osmostress-responsive genes; regulates G1 progression, cAPK activity, nitrogen activation of the FGM pathway	+
STE50	Protein involved in mating response, invasive/filamentous growth, and osmotolerance, acts as an adaptor that links G protein-associated Cdc42p-Ste20p complex to the effector Ste11p to modulate signal transduction	+
SNG1	Protein involved in resistance to nitrosoguanidine (MNNG) and 6-azauracil (6-AU); expression is regulated by transcription factors involved in multidrug resistance	+
ORM2	Evolutionarily conserved protein, similar to Orm1p, required for resistance to agents that induce unfolded protein response	+
Chromatin remodelling, nucleic acid metabolism and transcription
SWI3	Subunit of the SWI/SNF chromatin remodeling complex, which regulates transcription by remodeling chromosomes; required for transcription of many genes, including ADH1, ADH2, GAL1, HO, INO1 and SUC2	+
RAD6	Ubiquitin-conjugating enzyme (E2), involved in postreplication repair (as a heterodimer with Rad18p), DSBR and checkpoint control (as a heterodimer with Bre1p), ubiquitin-mediated N-end rule protein degradation (as a heterodimer with Ubr1p)	+
SKI8	Ski complex component and WD-repeat protein, mediates 3'-5' RNA degradation by the cytoplasmic exosome	+
BRE1	E3 ubiquitin ligase	+
PIF1	DNA helicase; exists in a nuclear form that acts as a catalytic inhibitor of telomerase; and as a mitochondrial form involved in repair and recombination of mitochondrial DNA; mutations affect zinc and iron homeostasis	++
BRE2	Subunit of COMPASS (Set1C) complex, which methylates Lys4 of histone H3 and functions in silencing at telomeres	+
DEP1	Transcriptional modulator involved in regulation of structural phospholipid biosynthesis genes and metabolically unrelated genes	++
EXO5	Mitochondrial 5'-3' exonuclease and sliding exonuclease, required for mitochondrial genome maintenance	+
IES3	Subunit of the INO80 chromatin remodeling complex	+
LEA1	Component of U2 snRNP	+
MED1	Subunit of the RNA polymerase II mediator complex	+
PAF1	Component of the Paf1p complex that binds to and modulates the activity of RNA polymerases I and II	+
RSC2	Component of the RSC chromatin remodeling complex	+
RTF1	Subunit of the RNA polymerase II-associated Paf1 complex	+
RXT2	Subunit of the histone deacetylase Rpd3L complex	+
SAP30	Subunit of a histone deacetylase complex, along with Rpd3p and Sin3p, that is involved in silencing at telomeres, rDNA, and silent mating-type loci	+
SGF73	Subunit of SAGA histone acetyltransferase complex	+
SIN3	Component of the Sin3p-Rpd3p histone deacetylase complex, involved in transcriptional repression and activation of diverse processes	+
SIN4	Subunit of the RNA polymerase II mediator complex	++
SPT8	Subunit of the SAGA transcriptional regulatory complex	+
SRN2	Component of the ESCRT-I complex, which is involved in ubiquitin-dependent sorting of proteins into the endosome	+
SYF2	Member of the NineTeen Complex (NTC) that contains Prp19p and stabilizes U6 snRNA in catalytic forms of the spliceosome containing U2, U5, and U6 snRNAs	++
TOP1	Topoisomerase I, nuclear enzyme that relieves torsional strain in DNA by cleaving and re-sealing the phosphodiester backbone	+
APT1	Adenine phosphoribosyltransferase; catalyzes the formation of AMP from adenine and 5-phosphoribosylpyrophosphate; involved in the salvage pathway of purine nucleotide biosynthesis	++
SIP3	Transcription cofactor; acts through interaction with DNA-bound Snf1p; C-terminal region has a putative leucine zipper motif; potential Cdc28p substrate	+
SPO22	Meiosis-specific protein essential for chromosome synapsis, involved in completion of nuclear divisions during meiosis	+
MFA1	Mating pheromone a-factor; made by a cells; interacts with alpha cells to induce cell cycle arrest and other responses leading to mating	+
HDA2	Subunit of a possibly tetrameric trichostatin A-sensitive class II histone deacetylase complex containing Hda1p and Hda2p/Hda3p; involved in telomere maintenance	+
Protein synthesis
HCR1	Dual function protein involved in translation initiation as a substoichiometric component (eIF3j) of translation initiation factor 3 (eIF3) and required for processing of 20S pre-rRNA	+
RPL14A	N-terminally acetylated protein component of the large (60S) ribosomal subunit	+
RPL21A	Protein component of the large (60S) ribosomal subunit	+
RPL27A	Protein component of the large (60S) ribosomal subunit	+
RPL42B	Protein component of the large (60S) ribosomal subunit, identical to Rpl42Ap and has similarity to rat L44	+
RPS11A	Protein component of the small (40S) ribosomal subunit	+
RSA1	Protein involved in the assembly of 60S ribosomal subunits	+
TEF4	Gamma subunit of translational elongation factor eEF1B, stimulates the binding of aminoacyl-tRNA (AA-tRNA) to ribosomes by releasing eEF1A (Tef1p/Tef2p) from the ribosomal complex	+
RPL13B	Ribosomal 60S subunit protein L13B; not essential for viability; homologous to mammalian ribosomal protein L13, no bacterial homolog	++
ECM1	Pre-ribosomal factor involved in 60S ribosomal protein subunit export; associates with the pre-60S particle; shuttles between the nucleus and cytoplasm	+
TAN1	Putative tRNA acetyltransferase	++
RPS7A	Protein component of the small (40S) ribosomal subunit; interacts with Kti11p; deletion causes hypersensitivity to zymocin	+
RPS16A	Protein component of the small (40S) ribosomal subunit	+
RPL35A	Protein component of the large (60S) ribosomal subunit	+
RCY1	F-box protein involved in recycling plasma membrane proteins internalized by endocytosis	+
NCS6	Protein required for uridine thiolation of Gln, Lys, and Glu tRNAs; required for the thiolation of uridine at the wobble position of Gln, Lys, and Glu tRNAs; has a role in urmylation and in invasive and pseudohyphal growth	+
Intracellular traficking and protein sorting
KRE11	Subunit of TRAPPII, a multimeric guanine nucleotide-exchange factor for Ypt1p; involved in intra-Golgi traffic and the retrograde pathway from the endosome to Golgi	+
BST1	GPI inositol deacylase of the ER that negatively regulates COPII vesicle formation, prevents production of vesicles with defective subunits, required for proper discrimination between resident ER proteins and Golgi-bound cargo molecules	+
ARF1	ADP-ribosylation factor, GTPase of the Ras superfamily involved in regulation of coated vesicle formation in intracellular trafficking within the Golgi;	+
BUL1	Ubiquitin-binding component of the Rsp5p E3-ubiquitin ligase complex	+
GCS1	ADP-ribosylation factor GTPase activating protein (ARF GAP), involved in ER-Golgi transport; shares functional similarity with Glo3p	++
GET2	Subunit of the GET complex; involved in insertion of proteins into the ER membrane	++
GSF2	ER localized integral membrane protein that may promote secretion of certain hexose transporters	+
LTV1	Component of the GSE complex, which is required for proper sorting of amino acid permease Gap1p	+
PEP8	Vacuolar protein sorting protein that forms part of the multimeric membrane-associated retromer complex along with Vps35p, Vps29p, Vps17p, and Vps5p; essential for endosome-to-Golgi retrograde protein transport	+
SNF7	One of four subunits of the endosomal sorting complex required for transport III (ESCRT-III); involved in the sorting of transmembrane proteins into the multivesicular body (MVB) pathway	+
VAM6	Vacuolar protein that plays a critical role in the tethering steps of vacuolar membrane fusion by facilitating guanine nucleotide exchange on small guanosine triphosphatase Ypt7p	++
VAM7	Component of the vacuole SNARE complex involved in vacuolar morphogenesis; SNAP-25 homolog; functions with a syntaxin homolog Vam3p in vacuolar protein trafficking	++
VPS5	Required for localizing membrane proteins from a prevacuolar/late endosomal compartment back to the late Golgi apparatus	+
VPS54	Component of the GARP (Golgi-associated retrograde protein) complex, Vps51p-Vps52p-Vps53p-Vps54p, which is required for the recycling of proteins from endosomes to the late Golgi	+
VPS8	Membrane-associated protein that interacts with Vps21p to facilitate soluble vacuolar protein localization	+
VPS16	Subunit of the HOPS and the CORVET complexes; part of the Class C Vps complex essential for membrane docking and fusion at Golgi-to-endosome and endosome-to-vacuole protein transport stages	++
YPT31	Rab family GTPase; involved in the exocytic pathway; mediates intra-Golgi traffic or the budding of post-Golgi vesicles from the trans-Golgi	+
FAB1	1-phosphatidylinositol-3-phosphate 5-kinase; vacuolar membrane kinase that generates phosphatidylinositol (3,5)P2, which is involved in vacuolar sorting and homeostasis	+
VPS25	Component of the ESCRT-II complex; ESCRT-II is involved in ubiquitin-dependent sorting of proteins into the endosome	+
VPS75	NAP family histone chaperone; binds to histones and Rtt109p, stimulating histone acetyltransferase activity; possesses nucleosome assembly activity in vitro	+
MON2	Protein with a role in endocytosis and vacuole integrity; peripheral membrane protein; interacts with and negatively regulates Arl1p	+
APL2	Beta-adaptin subunit of the clathrin-associated protein (AP-1) complex; binds clathrin; involved in clathrin-dependent Golgi protein sorting	+
BRO1	Cytoplasmic class E vacuolar protein sorting (VPS) factor; coordinates deubiquitination in the multivesicular body (MVB) pathway by recruiting Doa4p to endosomes	+
LEM3	Membrane protein of the plasma membrane and ER	+
BCH1	Member of the ChAPs family (Chs5p-Arf1p-binding proteins); members include Bch1p, Bch2p, Bud7p, and Chs6p; ChAPs family proteins form the exomer complex with Chs5p to mediate export of specific cargo proteins from the Golgi to the plasma membrane	+
SLO1	Protein interacting with Arl3p; Arl3p is a GTPase of the Ras superfamily involved in vesicle-tethering at the Golgi; putative ortholog of human SCOCO	+
OST4	Subunit of the oligosaccharyltransferase complex of the ER lumen, which catalyzes protein asparagine-linked glycosylation	+
PMT2	Protein O-mannosyltransferase, transfers mannose residues from dolichyl phosphate-D-mannose to protein serine/threonine residues	+
RPN10	Non-ATPase base subunit of the 19S regulatory particle (RP) of the 26S proteasome	+
UBP6	Ubiquitin-specific protease situated in the base subcomplex of the 26S proteasome	++
VID28	Protein involved in proteasome-dependent catabolite degradation of fructose-1,6-bisphosphatase (FBPase)	+
ATG14	Autophagy-specific subunit of phosphatidylinositol 3-kinase complex I (with Vps34/15/30p); Atg14p targets complex I to the phagophore assembly site (PAS)	+
CAF16	Part of evolutionarily-conserved CCR4-NOT regulatory complex; contains single ABC-type ATPase domain but no transmembrane domain; interacts with several subunits of Mediator	+
OPT2	Oligopeptide transporter	+
Unknown function
AIM10	Protein with similarity to tRNA synthetases	+
CSF1	Molecular function unknown; required for fermentation at low temperature	+
MSC1	Protein of unknown function	+
RBS1	Protein of unknown function, identified as a high copy suppressor of psk1 psk2 mutations that confer temperature-sensitivity for galactose utilization	+
VPS61	Dubious open reading frame, unlikely to encode a protein	+
YIL028W	Dubious open reading frame unlikely to encode a protein	+
YIL029C	Putative protein of unknown function	+
YLR358C	Dubious open reading frame unlikely to encode a protein	+
YNL296W	Dubious open reading frame	++
YOL050C	Dubious open reading frame unlikely to encode a protein	+
YGL007W	Dubious ORF located in the upstream region of PMA1, deletion leads to polyamine resistance due to downregulation of PMA1	++
YHL008C	Putative protein of unknown function, may be involved in the uptake of chloride ions; does not appear to be involved in monocarboxylic acid transport; green fluorescent protein (GFP)-fusion protein localizes to the vacuole	++
YCR025C	Dubious open reading frame	+
FYV4	Protein of unknown function; required for survival upon exposure to K1 killer toxin	+
VPS65	Dubious open reading frame	+
YPR044C	Dubious open reading frame	+
YBR221W-A	Putative protein of unknown function	+
YDR034W-B	Predicted tail-anchored plasma membrane protein	+
YFL041W-A	Putative protein of unknown function	+
YFR012W-A	Putative protein of unknown function	+
YHR007C-A	Putative protein of unknown function	+
YCL002C	Putative protein of unknown function	+
VPS13	Protein of unknown function	+
BUD28	Dubious open reading frame	+
YDL096C	Dubious open reading frame	+
YJL206C	Putative protein of unknown function	+
SEG2	Putative protein of unknown function	+
